# Supplementary material for: Real-time urinary electrolyte monitoring after furosemide administration in surgical ICU patients with normal renal function
Source: Ann Intensive Care. 2016 Jul 22;6:72. doi: 10.1186/s13613-016-0168-y (PMC4958084; doi:10.1186/s13613-016-0168-y)
Supplement: Supplementary file 1 — 10.1186/s13613-016-0168-y Dataset of single-dose group. [file 13613_2016_168_MOESM1_ESM.xls]

## Sheet: 3h
Patient_code	Sex	ICU stay duration (h)	General surgery	Thoracic surgery	Hepatic surgery	Other	History_heart disease	History_Ipertension	History_COPD	History_diabetes	History_kidney disease	Medication_Diuretic	Medication_beta-blockers	Medication_RAASi	Medication ACEi	Medication_Sartanic	Temperature_pre	HR_pre	SAP_pre	DAP_pre	MAP_pre	CVP_pre	diuresis_1h_pre	clearence_pre	FiO2_pre	pH_a_pre	PaCO2_a_pre	PaO2_a_pre	Na_a_pre	K_a_pre	Cl_a_pre	Ca_a_pre	Ht_a_pre	Glc_a_pre	Lat_a_pre	O2HbA_a_pre	HCO3_a_pre	BE_a_pre	Hb_lab_pre	Hct_lab_pre	Glc_lab_pre	Urea_lab_pre	Crea_lab_pre	Alb_lab_pre	Na_lab_pre	K_lab_pre	Cl_lab_pre	Ca_tot_lab_pre	Pi_lab_pre
BG1	m	25.5333			X		no	no	no	yes	no	no	no	no	no	no	36	77	161	72	101.667	7	51	116.111															12.8	39.1	119	32	0.7	3.2	139	3.8	103	8	3.8
GG2	m	29.1667		X			no	no	yes	yes	no	no	no	no	no	no	37.5	102	119	62	81	7	56	98.6111	21	7.42	36	58	136	4.1		1.1	37	164	1.1	91.7	23.4	-1.1	11.9	37	167	21	0.8		140	4	109	8.2	2.6
MF3	m	22.2667	X				yes	yes	no	no	no	no	no	no	no	no	37.3	66	168	67	100.667	6	47	40.2778	21	7.42	41	63	137	4.5	105	1.2	37	135	1.8	93	26.6	2.1	11.9	37.4	132	35	1.2		144	4.3	109	8.5	4.6
VA4	f	25.4167	X				no	yes	no	no	no	no	no	no	no	no	36.8	72	155	58	90.3333	15	54	47.4977	21	7.45	33	84	139	4.6	113	1.1	27	89	0.7	95.4	22.9	-1.1	9.8	30.1	87	48	1.2		138	4.6	107	7.6	4.1
VA5	m	46.2667		X			no	no	no	no	no	no	no	no	no	no	37.1	66	104	53	70	7	46.75	102.837		7.46	40	98							0.9				11.8	37	119	21	0.7		142	4	109	7.5	4.8
SA6	m	49.1833		X			no	yes	no	yes	yes	no	no	no	no	no	36.5	86	136	45	75.3333	9	57.7	44.6212	21	7.46	41	58	137	3.7	106	1.1	31	153	1.4	93	29.2	5.4	10.9	33.7	191	35	1.1		137	3.8	102	8.2	3.2
GI7	f	47.5333	X				no	yes	no	no	no	no	no	no	no	no	37.1	100	148	67	94	8	49	72.8571	21	7.4	40	43	138	4.1	110	1.2	35	157	1.1	81.8	24.8	0	11.9	37.3	180	22	0.7		137	4.1	105	8.4	3.4
BM8	m	24.5		X			yes	yes	no	yes	no	yes	no	no	no	no	36.1	83	144	49	0	4	45	74.0385	21	7.42	38	70	138	4.6		1.1	36	136	0.7	94	24.6	0.1	12	37.9	131	48	1.3	3.6	139	4.4	107	8.3	4.3
SF9	m	47.7667		X			no	yes	yes	no	no	no	no	no	no	no	36.3	88	155	68	97	8	66	74.0278	21	7.38	45	68	135	4.5	105	1.2	45	159	1.3	92	26.6	1.5	15.1	44.8	151	36	1		135	4.2	100	8.9	4.4
SA10	m	45.9833	X				yes	no	no	no	no	no	yes	no	no	no	36.4	114	105	62	76.3333	10	28		21	7.42	42	70	133	3.9		1.5	37	96	0.9	93	27.2	2.7							135	3.9	99
CL11	m	20.35		X			no	no	no	no	no	no	no	no	no	no	37.2	90	158	78	104.667	5	27	102.5	21	7.4	43	52	136	4.6	104	1.2	37	150	0.9	88	26.6	1.8	11.8	36.6	182	26	0.7	2.9	134	4.4	103	8.1	3.2
GC12	m	23.1333		X			no	no	no	yes	no	no	no	no	no	no	36.6	72	117	63	81	10	28		21	7.43	40	94	136	4.2		1.1	39	127	0.8	96	26.5	2.2	13.1	39.8	122				137	4.1	104	7.9	3.4
SA13	f	47.85		X			no	yes	no	yes	no	no	no	no	no	no	37.9	87	131	52	78.3333	3	23	62.5694	28	7.4	43	91	137	3.9		1.2	32	145	0.9	96.5	26.6	1.8	10.7	34.1	145	21	0.6		138	3.7	100	8.7	3.1
DP14	f	27.9		X			no	no	no	no	no	no	no	no	no	no	36.9	72	133	65	87.6667	7	3	72.4074	40	7.44	37	219	135	3.6	109	1.1	36	105	0.6	98	25.1	0.9	12.4	37.2	103	26	0.6	3.6	138	3.7	107	8.7	2.6
PF15	f	21.65		X			no	yes	no	no	no	no	no	no	no	no	37.2	76	127	44	71.6667	9	51		21	7.38	44	58	139	4.1	107	1.2	37	154	0.8	91	26	0.9	12	36	149				139	3.9	106	8.5	3.7
CA16	m	20.8333			X		no	yes	yes	no	no	yes	yes	no	no	no	38.4	69	153	69	97	5	28	81.2222	21	7.5	38	64	138	4.1	108	1.1	34	111	1	92	29.6	6.4	12.9	36.1	113	40	1	3.2	139	4.1	105	8.7	3.3
BV17	m	39.8333	X				yes	no	yes	no	no	no	no	no	no	no		105	160	65	96.6667	13	70	76.25	36	7.36	49	83	135	4.4	107	1.1	32	136	1.1	95	27.7	2.3	10.1	34.2	107	22	0.8	2.4	138	3.9	107	7.7	3.3
DI18	f	20.7667	X				no	no	no	no	no	no	no	no	no	no	36.8	91	125	65	85	5	34		21	7.44	40	75	136	4.2	106	1.2	28	112	0.7	95	27.2	3							138	3.9	104
CG19	m	45.8	X				no	yes	no	no	no	no	no	no	no	no	36.3	76	138	70	92.6667	11	31	62.7525	21	7.31	43	94	134	4.4	104	1.2	37	165	2.2	95.8	21.7	-4.6	12.8	37.3	148	54	1.1	3.3	138	4.1	106	9	3.1
PG20	m	67.6167	X				no	yes	no	no	no	no	no	no	no	no	36	72	104	44	64	6	57	60.4167	50	7.41	34	78	139	4.4	111	1	26	148	2.2	95	21.6	-3	9	29.3	137	106	1	1.7	144	4.3	112	7.4
FR21	f	21.5333			X		no	no	no	no	no	yes	yes	no	no	no	36.5	59	125	52	76.3333	12	54.41	71.3646	21	7.43	40	76	134	3.9	103	1.1	34	136	0.8	95	26.5	2.2	11.3	33.6	113	46	0.8	3.5	139	4.1	104	8.9	2.8
PG22	m	22.9167		X			yes	yes	yes	no	no	no	no	yes	yes	no	36.6	78	129	61	83.6667	6	29	83.9583	21	7.44	37	105	136	3.9	107	1.1	35	113	0.6	96	25.1	0.9	12	35.1	111	27	0.8		139	3.9	106	8.6	4.3
CE23	f	25.8833	X				no	yes	no	no	no	no	no	no	no	no	36.3	94	113	107	109	11	40	103.181	50	7.4	45	148	139	3.5	110	1.2	28	107	0.7	97	27.9	3.1	9.8	29.6	108	24	0.6		141	3.5	109	8.2	2.8
BL24	f	21.85		X			yes	yes	no	no	no	yes	yes	no	no	no	37.4	87	146	144	144.667	9	28.59		21	7.41	45	56	137	3.8	105	1.2	32	122	0.8	90	28.5	3.9	10.4	32.4					139	3.9	104	8.9	3.5
BA25	f	21.3667	X				no	yes	no	yes	no	no	no	no	no	no	35.6	57	116	76	89.3333	6	24.54	101.696		7.38	39	257	139	4.9	111	1.15	31	145	0.8	97.1	23.1	-2	11.8	34.6	183	44	0.7	3.2	143	3.9	108	8.7	4
MS26	m	47.25		X			no	no	no	no	no	no	no	no	no	no	36.6	96	99	52	67.6667	10	73.89	70.0855															10.2	29.7	110	43	1.3		138	4.4	105	8.7	4.5
RE27	m	98.4667				X	yes	no	yes	no	no	no	no	no	no	no	35.7	86	148	69	95.3333	12	120	68.1818	40	7.4	43	84	142	3.5	114	1.1	28	103	0.7	96.5	26.6	1.8	9.8	29.1	110	77	1.1	1.4	147	3.9	115	7.6	4
ZR28	m	43.1167			X		no	no	no	yes	no	no	no	no	no	no	36.4	63	115	60	78.3333	4	17.39	148.125	21	7.45	44	58							2				9.3	29.6	164	32	0.8	2.2	138	4.3	103	8.2	4
BL29	m	44.8833	X				no	yes	yes	no	yes	no	yes	no	no	no	36.5	106	135	66	89	12	74	44.6078		7.48	34	61	138	3.7	110	1.1	26	111	0.6	92.8	25.3	1.8	9.2	30.1	91	53	1.7	2.9	143	3.7	111	8.6	3.6
CS30	m	22.8167		X			no	yes	yes	no	no	no	no	no	no	no	36.5	71	149	67	94.3333	9	32.85	78.8333	21	7.46	38	76							0.7		27		12.6	38.1	110	55	1		137	4.4	107	8	4
LL31	m	71.2833		X			yes	yes	no	no	no	no	no	yes	no	yes	36.9	65	137	66	89.6667		35.46	129.427		7.45	30	70	134	3.8	103	1.1	39	196	1.1	90.8	20.9	-3.1	14	42.4	192	30	0.8		133	3.8	102	8.6	3.1
ME32	f	72.3667				X	no	yes	yes	no	no	no	yes	no	no	no	37.3	105	181	86	117.667	13	56	28.6678															11	35.3	94	42	1.2	3	145	4.1	108	8.6	2.9
PI33	f	44.85			X		no	no	no	no	no	no	no	no	no	no	37	86	99	60	73	4	21.48	101.917		7.43	40	78	134	4.3	104	1.2	39	142	1.1	94.9	26.5	2.2	12.4	39.5	140	38	1		139	4.3	106	9.4	4
PG34	f	21.8167	X				no	no	no	no	no	no	no	no	no	no	36.5	80	111	64	79.6667	10	42.51	66.2292	21	7.44	38	79	136	4.2	105	1.1	31	164	2.1	95.4	25.8	1.6	10.8	33.7	166	22	0.7		141	4.2	108	8.3	5.9
PO35	m	62.3833			X		no	no	no	yes	no	no	no	no	no	no	36.4	91	165	64	97.6667	11	112.58	64.8148															8.7	29.1	146	82	1.5	2.8	142	4.4	109	7.8	2.2
CD36	m	21.1833		X			no	no	no	no	no	no	no	no	no	no	36.2	71	102	64	76.6667		63.89	89.4444															13.6	39.8	137	38	0.9		138	4.4	105	8.5	3.2
DO37	f	20.8833	X				no	no	no	yes	no	yes	no	no	no	no	37.8	105	130	55	80	5	24	45.2475		7.48	38	59	140	3.5	110	1.2	21	136	2.2	92.4	28.3	4.8	8.5	25.4	144	59	1.1		143	3.6	109	8.6	1.4
PE38	m	20.5833	X				no	no	no	no	no	no	no	no	no	no	36.5	72	100	36	57.3333	5	40.32	131.389		7.39	39	114	136	4.7	111	1.1	25	129	0.8	96.5	23.6	-1.4	7.6	23	125	62	0.6	2	137	4.8	110	7.7	2.8
SS39	f	187.433				X	no	no	no	no	no	no	no	no	no	no	36.7	59	109	66	80.3333	15	55.05	201.875	35	7.43	39	94	142	3.3	115	1.08	22	135	0.7	96.8	25.9	1.6	8.3	25.5	153	51	0.4	2.8	144	3.9	112	8.1	4
																		81.9231	132.051	64.9487	85.2479	8.35135	46.1131	82.8836
																						8
[truncated: 148 more columns]
