# Supplementary material for: Real-time urinary electrolyte monitoring after furosemide administration in surgical ICU patients with normal renal function
Source: Ann Intensive Care. 2016 Jul 22;6:72. doi: 10.1186/s13613-016-0168-y (PMC4958084; doi:10.1186/s13613-016-0168-y)
Supplement: Supplementary file 2 — 10.1186/s13613-016-0168-y Dataset of long-term group. [file 13613_2016_168_MOESM2_ESM.xls]

## Sheet: 8h_DB1
Patient_code	Na_m2	Na_m1	Na_0	Na_1	Na_2	Na_3	Na_4	Na_5	Na_6	Na_7	Na_8	Na_9	Na_10	Na_11	Na_12	Na_13	Na_14	Na_15	Na_16	Na_17	Na_18	Na_19	Na_20	Na_21	Na_22	Na_23	Na_24	Na_25	Na_26	Na_27	Na_28	Na_29	Na_30	Na_31	Na_32	Na_33	Na_34	Na_35	Na_36	Na_37	Na_38	Na_39	Na_40	Na_41	Na_42	Na_43	Na_44	Na_45	Na_46
GG2	64.13	55.79	53.85	155.58	144.86	147.37	147.8	148.91	140.67	139.28	133.71	130.11	122.93	118.5	112.77	102.38	93.91	88	81.29	75.07	71	63.41	61.45	52.58	52.14	50.82	40.42	36.34	37	37.2	36.05	33.74	34.99	40.66	51.83	53.04	56.71	56.01	69.02	89.11	96.38	115.18	118.5	105.58	90.28	92.52	84.76	92.27	76.74
MF3	59.16	70.23	79.07	158.32	163.17	152.7	151.87	145.13	142.45	136.7	131.81	132.2	126.28	123.44	117.9	115.36	108.83	107.84	107.28	106.56	109.33	111.36	110.25	106.44	104.92	105.26	107.2	108.37	109.13	109.18	114.33	127.5	129.32	131.84	144.21	146.76	151.63	166.22	172.42	182.52	188.25	190.12	190.72	192	193.89	196.28	199.16	205.72	202.35
SA6	59.39	59.47	60.72	135.62	143.48	143.64	144.97	146.6	145.74	142.18	139.7	138.97	138.45	130.57	131.2	131.23	134	135.19	135.54	133.67	133.57	133.61	137.02	131.07	130.78	136.68	133.04	134.35	141.57	143.39	143.46	154.39	155.95	157.16	160.77	167.7	168.78	165.2	164.26	148.83	137.34	137.19	123.88	124.14	90.58	94.11	115.57	63.89	70.87
BM8	6.34	6.6	11.65	121.95	121.09	118.85	114.97	91.97	82.39	81.52	63.24	57.59	58.73	41.34	33.69	33.84	33.44	31.06	27.28	25.22	24.68	20.6	16.58	13.52	13.63	12.06	12.26	12.23	11.13	9.41	10.03	10.08	10.36	9.44	7.38	63.41	62.39	61.37	5.17	4.99	5.06	5	4.73	4.55	4.4	4.53	4.68	4.39	4.52
SF9	24.7	26.31	41.46	125.94	127.76	132.12	133.17	130.96	128.19	117.71	113.7	106.19	97.12	99.11	88.23	84.81	86.09	78.73	76.47	77.77	78.08	74.78	70.53	71.79	66.95	68.91	70.26	75.02	77.8	69.67	60.01	61.56	62.93	59.29	58.79	57.65	57.13	56.02	26.51	23.02	20.23	23.52	22.54	24.34	25.17	24.95	24.65	24.52	20.81
SA10	15.34	14.74	14.31	132.1	199.55	120.75	114.85	103.44	96.08	87.93	83.59	89.68	97.42	99.98	98.9	98.9	108.08	101.44	102.89	107.52	99.6	106.15	104.24	104.62	96.53	103.53	100.76	101.64	107.16	107.52	102.57	95.94	90.88	91.43	92.52	95.02	100.14	95.58	100.15	97.61	98.86	100.25	101.84	104.79	102.86	97.41	45.7	34.12	29.06
CL11	171.62	176.01	115.59	135.01	138.56	140.01	135.77	139.85	128.14	123.53	117.23	105.15	99.89	96.39	93.92	86.79	88.3	88.74	90.25	91.57	91.32	92.95	100.67	104.57	116.48	125.91	140.51	149.46	154.09	158.47	153.51	157.57	173.54	137.76	109.79	103.32	103.19	104.49	105.32	106.85	108.36	101.21	89.02	87.58	89.14	88.28	85.89	81.69	81.53
GC12	38.25	39.1	38.11	182.78	152.13	154.77	145.58	126.13	120.14	105.34	90.44	79.65	66.15	57.86	52.09	47.71	42.41	37.9	36.26	34.02	33.11	32.13	29.91	29.3	28.13	28.94	29.95	30.51	31.25	32.8	35.96	37.86	38.25	37.48	36.34	35.36	34.35	34.08	34.24	33.67	34.4	36.3	36.49	38.56	39.78	37.63	47.03	,	,
DP14	35.91	40.89	41.71	69.54	158.28	144.44	145.32	147.61	146.13	141.79	137.89	128.13	122.45	104.6	99.9	97.51	94.78	91.64	85.26	80.42	77.33	71.49	70.84	67.59	64.52	63.14	62.48	62.22	63.26	63.98	64.52	65.94	62.5	51.18	50.86	52.24	50.47	49.53	48.19	48.02	48.1	47.28	45.81	43.86	43.01	44.16	43.27	48.23	51.7
PF15	95.9	113.39	132.87	151.6	152.44	152.71	149.1	146.25	144.03	139.66	136.76	132.93	131.96	120.92	126.77	116.47	97.8	93.45	87.57	83.55	76.36	71.46	67.17	63.47	45.64	53.9	62.62	63.79	67.65	61.31	53.06	43.32	36.63	34.93	34.33	42.88	35.26	34.23	33.81	32.5	31.61	26.46	21.61	23.22	20.61	22.14	21.79	23.6	25.38
CA16	143.59	129.86	124.58	164.92	157.78	155.4	156.22	155.57	154.75	150.74	143.98	140.96	132.53	124.9	121	116.79	117.75	112.99	108.74	105.87	102.69	99.69	95.11	93.46	103.01	120.76	102.02	102.89	105.69	109.45	117.32	121.88	126.43	136.99	150.5	150.06	149.29	152.52	156.66	154.34	149.38	148.4	135.27	129.97	124.22	120.42	119.13	117.45	68.86
DI18	57.3	56.85	55.78	162.09	143.87	167.37	158.07	148.71	145.37	143.67	138	127.87	127.34	122.34	115.08	117.68	114.73	105.43	104.63	98.97	93.01	87.78	85.12	86.21	80.31	78.75	74.29	70.32	70.97	68.32	67.46	63.28	61.49	61.87	63.06	58.16	60.22	54.3	58.82	55.04	58.07	54.35	54.27	51.98	51.58	49.77	52.76	55.35	52.6
CG19	13.96	12.59	12.68	13.17	124.43	126.54	121.4	118.49	121.08	118.1	114.09	115.01	109.37	108.54	102.61	97.4	93.68	92.09	84.34	86.64	86.3	83.37	78.81	82.85	79.01	78.4	77.37	82.11	80.96	81.37	87.77	88.58	76.67	77.9	70.26	66.39	56.23	57.59	60.07	57.18	55.44	,	52.91	51.63	49.41	50.85	46.19	49.47	47.25
PG20	15.23	10.2	7.14	102.74	108.36	107.91	104.83	95.82	83.24	78.15	67.32	55.29	42.5	33.36	27.81	23.74	16.77	13.06	10.62	11.92	11.8	12.12	10.96	10.11	7.55	5.42	3.64	3.08	3.08	2.55	1.93	1.3	0.92	1.76	3.36	3.84	4.26	5.6	5.63	5.58	5.36	5.18	5.08	5.13	5.15	4.5	4.28	4.13	4.39
MS26	75.59	87.87	92.34	163.31	145.67	137.45	132.62	128.6	120.61	110.89	103.38	85.22	77.14	72.84	64.42	55.39	46.9	43.98	45.62	49.66	51.2	56.62	62.82	65.68	67.73	72.51	75.74	77.63	73.87	77	77.92	79.38	80.14	83.58	85.01	90.61	94.4	91.13	78.82	76.41	83.71	87.51	90.37	92.54	90.96	75.47	56.05	50.51	49.96
RE27	106.67	107.21	112.98	156.99	156.96	155.9	155.13	155.02	154.13	153.44	152.64	152.82	151.05	150.5	149.25	147.71	147.21	147.5	147.4	146.7	145.46	144.82	143.34	141.57	138.31	135.1	133.76	132.56	130.96	130.66	130.6	128.22	129.64	128.72	126.87	125.7	124.39	124.17	123.11	121.69	119.81	118.21	116	114.64	112.66	111.09	109.22	105.54	105.53
ZR28	78.15	29.88	29.57	139.47	169.12	164.93	169.37	165.71	157.65	150.75	143.55	131.49	122.98	115.9	111.41	103.97	98.55	95.37	90.16	90.12	88.13	92.67	86.39	89.66	90.6	91.3	89.19	89.99	73.13	76.4	76.31	76.59	76.65	75.81	75.37	77.01	68.67	71.22	72.4	72.21	73.86	77.63	75.74	79.49	80.42	81.99	82.26	81	79.48
CS30	105.87	105.18	105.87	152.17	134.42	130.14	124.45	136.4	136.81	132.55	131.62	126.69	121.71	117.33	107.8	99.07	94.95	93.92	87.43	78.04	73.01	65.27	56.05	57.86	59.77	59.57	58.3	62.67	66.18	71.45	73.19	71.7	73.22	82.28	94.24	94.1	92.79	93.12	92.71	91.03	86.11	83.62	79.59	78.52	78.6	77.37	75.68	84.16	95.42
LL31	12.69	12.71	9.39	95.19	79.95	80.92	74.88	59.9	52.58	38.84	27.02	22.58	17.32	13.67	12.72	12.77	12.95	13.3	13.97	13.8	15.51	15.24	15.53	15.58	15.52	15.66	16.91	17.95	18.27	17.2	17.07	16.84	21.94	19.8	18.37	20.99	21.35	26.67	31.29	31.32	29.65	27.91	30.66	31.02	39.56	39.28	38.42	34.99	25.63
ME32	135.45	132.76	133.17	169.73	163.79	172.34	176.41	175.3	172.84	169	160.93	160.28	157.08	155.6	155.26	154.78	153.94	151.29	148.69	146.46	143.69	141.36	141.65	133.62	131.59	131.34	128.97	127.75	120.48	118.31	117.03	115.06	112.67	107.37	101.48	96.56	95.63	94.88	93.16	90.2	82.59	80.8	79.77	79.37	79.18	78.89	78.89	78.5	,
PI33	21.87	17.38	19.14	100.11	113.05	102.68	99.65	93.36	87.73	75.41	67.09	56.24	48.05	34.23	23.61	19.12	15.68	13.04	11.5	10.27	8.6	7.85	11.57	10.86	10.61	10.48	10.17	9.47	8.93	8.53	8.84	8.92	8.81	9.74	9.21	9.11	8.78	8.37	8.41	8.22	8.19	8.21	8.34	8.4	8.39	8.4	8.83	8.63	8.54
PG34	44.89	46.86	51.55	145.58	139.78	143.11	147.68	148.65	145.59	149.18	141.94	136.75	121.96	104.41	99.15	94.48	78.08	71.93	62.75	53.59	54.58	54.66	56.94	61.64	67.02	76.62	79.4	73.81	72.47	83.8	94.01	,	93.73	75.97	71.01	69.79	70.31	69.96	70.47	71.99	,	71.93	75.95	76.93	82.42	87.75	87.72	86.81	83.04
PO35	26.88	28.77	27.53	131.57	129.15	129.09	112.37	103.9	94.91	89.61	79.41	73.68	74.44	69.89	63.03	54.02	46.86	43.35	37.9	33.37	30.23	26.3	25.22	30.07	36.47	45.76	42.7	40.23	38.79	39.24	40.31	41.18	50.69	56.9	72.82	80.88	93.54	101.43	103.3	112.54	126.88	132.44	140.76	143.53	143.35	143.35	148.87	148.06	143.68
SS39	109.36	96.67	96.27	165.05	159.42	157.58	156.48	158.93	160.69	161.76	156.69	138.94	145.04	162.7	181.28	160.67	158.99	149.96	139.07	123.91	119.52	111.97	113.43	109.2	109.42	109.02	106.89	109.36	111.34	114.93	116.85	116.31	118.36	133.12	140.56	143.88	149.79	144.86	153.67	158.07	164.57	164.7	171.6	167.04	169.53	166.02	164.34	168.62	168.65
[truncated: 155 more columns]

## Sheet: 8h_DB2
Patient_code	NH4_m2	NH4_m1	NH4_0	NH4_1	NH4_2	NH4_3	NH4_4	NH4_5	NH4_6	NH4_7	NH4_8	NH4_9	NH4_10	NH4_11	NH4_12	NH4_13	NH4_14	NH4_15	NH4_16	NH4_17	NH4_18	NH4_19	NH4_20	NH4_21	NH4_22	NH4_23	NH4_24	NH4_25	NH4_26	NH4_27	NH4_28	NH4_29	NH4_30	NH4_31	NH4_32	NH4_33	NH4_34	NH4_35	NH4_36	NH4_37	NH4_38	NH4_39	NH4_40	NH4_41	NH4_42	NH4_43	NH4_44	NH4_45	NH4_L_46
GG2	1.83	0.5	2.45	8.15	3.67	4.52	6.25	7.75	10.49	11.18	11.5	11.66	11.64	9.9	,	,	,	,	,	,	10.49	4.47	5.02	3.64	3.51	3.45	2.72	7.35	7.53	1.81	1.78	1.86	0	0	5.06	5.85	5.9	6.09	6.62	6.95	6.95	9.4	6.78	5.59	5.7	5.71	5.13	3.81	5.99
MF3	0.18	1.32	2.47	6.34	8.73	7.01	5.98	7.29	8.3	8.41	8.77	8.55	8.92	9.2	9.45	9.73	9.63	9.55	9.57	9.7	9.83	9.73	9.75	9.77	9.64	9.39	9.34	8.98	8.66	8.55	8.46	8.11	7.98	7.95	7.59	7.35	7.37	7.15	6.85	6.51	6.29	6.26	6.17	5.92	5.86	5.54	5.36	4.82	5.05
SA6	11.24	10.82	8.34	6.34	3.94	4	3.99	4.02	4.25	5.31	5.82	7.09	7.36	8.77	8.61	8.72	8.69	8.49	8.39	9.04	9.18	9.1	8.67	9.27	9.12	7.74	7.24	5.8	5.37	5.27	5.15	4.76	4.65	4.46	4.08	3.81	3.8	3.93	3.76	3.88	4.02	4.1	4.68	4.62	5.56	5.6	5.56	5.18	4.77
BM8	3.27	3.36	2.85	6.65	6.35	6.79	7.11	7.9	8.01	7.53	7.29	7.61	7.54	7.34	7.43	7	6.49	6.07	5.84	5.47	5.62	5.46	6.14	5.67	5.05	5.09	4.66	4.05	4.05	4.33	4.06	4.56	3.44	4.12	4.11	5.07	15.33	15.47	6.11	4.68	5.11	5.51	4.32	4.27	4.3	4.6	4.63	4.94	5.36
SF9	6.29	5.9	5.26	9.9	6.12	5.18	5.85	6.82	8.42	9.69	9.89	10.41	10.65	10.3	10.71	10.46	10.01	9.64	9.82	9.64	9.17	9.13	9.07	8.04	7.7	7.56	7.8	7.58	7.25	7.3	7.52	6.8	6.48	6.68	6.87	6.97	6.91	6.89	7.27	6.48	6.69	6.33	6.32	6.19	5.97	5.91	5.95	5.75	5.67
SA10	6.37	6.13	5.4	6.24	10.27	5.32	5.56	6.21	6.19	6.37	5.53	5.45	5.38	5.36	5.47	5.45	5.3	5.49	5.47	5.32	5.67	5.5	5.61	5.68	5.91	5.74	5.85	5.84	5.74	5.78	5.91	6.08	6.14	6.11	6.12	6.15	5.92	6.08	5.88	5.99	6.09	6.07	6.54	6.29	6.63	6.55	7.8	7.55	7.14
CL11	8.82	10.06	15.5	7.94	8.82	10.35	13.21	13.03	16.65	17.59	18.84	20.7	21.28	21.88	22.63	22.67	22.59	22.46	22.56	22	21.48	21.41	21.9	21.93	21.19	20.37	20.02	19.53	19.55	19.16	19.6	19.55	18.06	18.4	17.62	18.78	18.85	19.05	18.66	18.55	18.21	17.97	16.64	16.31	16.02	16.13	16.28	15.78	15.4
GC12	2.76	2.46	2.56	9.8	5.1	4.7	6.03	9.48	11.29	12.71	13.91	14.27	14.5	14.54	14.46	14.45	14.35	14.51	14.46	14.53	14.4	14.37	14.38	14.31	13.99	14	13.99	13.71	13.29	13.12	12.89	12.74	12.67	12.87	12.91	12.97	13.2	10.88	10.86	11.04	11.17	11.29	11.05	11	11.02	11.16	11.54	,	,
DP14	7.78	8.45	13.96	5.98	8.01	4.64	5.07	5.72	6.5	8.55	8.99	9.96	10.46	11.1	12.22	12.42	12.66	13.12	13.28	13.35	13.56	13.65	13.78	13.67	13.66	12.72	12.2	12.33	11.96	12.08	11.63	11.68	11.54	12.71	13.19	13.35	13.34	12.76	13.22	13.68	13.87	13.57	13.82	13.5	13.23	13.25	13.13	13.66	13.29
PF15	14.17	13.46	12.46	5.4	5.93	6.71	7.79	10.03	10.66	12	12.33	13.43	13.81	15.4	13.64	15.07	18.25	18.61	19.78	20.92	21.14	21.68	21.91	21.41	20.78	19.39	18.42	17.8	17.6	17.54	17.73	18.19	17.82	18.02	17.83	25.51	17.69	17.26	16.89	15.87	15.86	15.75	15.23	14.98	13.71	13.94	13.61	13.91	13.61
CA16	0.97	0.3	0	2.13	4.95	3.72	4.54	6.24	6.69	7.26	8.18	8.11	8.17	8.53	8.51	8.26	8.32	8.26	8.25	8.16	7.74	7.56	7.41	7.19	6.21	14.04	5.16	3.44	3.21	2.71	0.64	1.74	1.27	1.13	1.33	2.26	3.06	2.96	2.78	2.81	2.99	2.77	2.77	2.71	2.94	3.07	3.08	3.22	3.4
DI18	8.31	8.26	8.33	14.7	7.35	6.98	7.66	9.13	11	12.68	13.24	14.74	15.53	15.82	16.07	16.4	16.48	17.64	17.21	17.6	16.81	16.71	16.34	16.47	15.97	15.66	14.78	14.12	14.24	13.57	13.52	12.83	12.1	12.03	11.28	10.83	10.96	10.82	10.68	10.63	10.16	10.2	9.97	9.85	9.4	9.05	9.77	9.5	9.44
CG19	,	,	,	,	,	,	,	,	,	,	,	,	,	,	,	,	,	,	,	,	,	,	,	,	,	,	,	,	,	,	,	,	,	,	,	,	,	,	,	,	,	,	,	,	,	,	,	,	,
PG20	9.34	8.76	6.83	9.99	9.04	8.75	8.65	9.24	9.65	9.5	9.69	9.67	8.33	9	9.27	9.02	8.43	8.25	7.42	7.71	7.47	7.31	7.42	7.29	7.12	6.65	6.17	5.97	5.84	5.77	5.44	5.02	4.77	4.3	4.17	4.19	4.23	4.35	4.37	4.7	4.47	4.4	4.51	4.06	4.19	3.95	4.18	4.21	4.17
MS26	18	18.39	19.07	15.32	12.81	13.52	12.82	15.25	16.59	16.3	17.51	18.55	20.8	19.78	19.49	21.59	21.35	21.46	21.41	21.89	23.83	23.09	23.84	23.63	24.05	23.37	22.98	23.53	21.83	22.26	23.84	23.7	23.35	22.25	21.13	19.38	17.16	17.7	20.37	21.32	17.64	20.98	20.09	19.75	20.96	19.7	23.44	22.58	21.66
RE27	13.41	13.53	11.31	2.9	2.67	2.91	3.23	3.34	3.4	3.61	3.79	3.79	4.08	4.42	4.98	5.18	5.21	5.16	5.68	5.94	6.04	6.14	6.31	6.78	7.1	8.63	8.78	8.74	9.1	9.27	9.12	9.33	9.55	9.79	9.98	10.13	10.32	10.4	10.34	10.65	10.84	11.35	11.31	11.5	11.7	11.97	12.17	12.38	12.17
ZR28	22.99	4.8	4.71	22.27	12.59	12.85	14.6	16.57	18.06	17.74	17.81	18.62	19.3	19.79	20.22	20.48	20.93	21.06	21.4	20.99	20.7	20.45	19.3	18.83	18.15	18.09	19.22	19.03	20.42	22.23	22.16	22.21	23.45	24.34	24.16	23.9	25.89	24.9	24.86	25.21	24.9	23.31	22.98	23.38	23.48	23.93	24.09	24.38	23.83
CS30	0	0	0	3.37	3.68	2.83	3.47	2.92	3.06	3.27	3.87	4.75	4.71	5.2	5.37	5.08	4.86	5.15	5.25	5.09	4.5	4.64	5.05	4.78	4.51	4.94	5.14	4.99	5.5	6.38	5.87	5.51	5.46	4.86	4.07	4.16	4.41	4.42	4.3	4.47	5.75	5.73	5.52	5.58	4.61	4.35	4.11	3.97	3.42
LL31	0	0	0.95	6.85	10.54	11.07	10.73	10.35	10.1	9.06	8.09	7.42	5.91	4.7	3.84	3.49	3.09	3.27	3.43	3.33	3.56	3.74	3.95	3.85	3.75	3.76	3.94	3.84	3.81	3.78	3.91	3.89	8.26	4.54	4.2	8.92	10.19	4.11	3.32	3.26	3.45	3.9	6.8	3.22	1.93	1.85	1.79	2.42	3.95
ME32	9.98	10.54	10.53	4.24	3.95	4.25	4.82	5.41	5.63	6.54	7.92	7.58	7.54	7.72	7.81	8.09	8.84	9.46	10.92	11.05	11.07	11.18	11.21	12.12	11.91	11.47	11.54	11.55	11.65	11.8	11.78	11.92	12.13	12.56	13.08	13.2	13.31	13.38	13.5	13.96	14.68	14.83	15.27	15.19	15.32	15.28	15.23	15.45	,
PI33	9.87	8.78	7.83	12.88	9.88	10.77	11.87	13.21	13.72	14.74	15.21	15.39	15.5	15.16	14.07	12.75	12.05	11.59	11.2	11	10.52	10.21	9.95	9.76	9.97	9.85	9.65	9.5	9.5	9.55	9.27	8.88	8.79	8.95	8.54	8.9	8.95	9.07	9.12	9.09	9.16	9	8.88	8.98	9.1	9.1	9.14	9.62	9.54
PG34	0	0	0	0.92	2.71	2.65	2	2.59	3.15	3.15	3.74	2.99	2.08	2.3	2.25	2.14	1.43	0.98	0.44	0	0	0	0	0	0	0	0	0	0	0	,	,	0	0	0	0	0	0	0	0	,	0	0	0	0	0	0	0	0
PO35	19.59	19.02	18.79	15.21	10.57	11.86	15.13	16.38	18.05	18.71	19.88	19.72	19.22	19	19.59	20.42	20.89	21.15	21.49	21.49	21.53	20.8	20.03	18.12	16.53	14.5	15.84	17.23	18.09	18.45	18.38	18.18	15.94	14.53	11.81	10.31	9.29	9.55	9.69	9.02	6.26	5.01	3.92	3.49	3.63	3.46	2.89	3.1	3.09
SS39	73.28	57.59	69.15	14.49	3.69	3.16	3.56	4.36	5.26	6.47	7.81	8.31	10.08	13.65	17.76	18.42	22.42	29.15	32.85	38.37	39.25	38.96	43.48	44.48	45.56	45.12	45.38	48.52	49.94	50.5	51.69	51.31	51.81	52.3	62.34	53.33	62.71	52.03	54.76	55	55.95	54.18	54.97	51.97	52.79	51.13	48.69	49.16	50.74
[truncated: 104 more columns]
