# Supplementary material for: Real-time urinary electrolyte monitoring after furosemide administration in surgical ICU patients with normal renal function
Source: Ann Intensive Care. 2016 Jul 22;6:72. doi: 10.1186/s13613-016-0168-y (PMC4958084; doi:10.1186/s13613-016-0168-y)
Supplement: Supplementary file 3 — 10.1186/s13613-016-0168-y Dataset of multiple-dose group. [file 13613_2016_168_MOESM3_ESM.xls]

## Sheet: Multiple_adm
Patient Code	# of furosemide administrations	Cumulative furosemide dose (mg)	FiO2_PRE	pH_a_PRE	PCO2_a_PRE	PO2_a_PRE	Na_a_PRE	K_a_PRE	Cl_a_PRE	Ca_a_PRE	Ht_a	Glc_a_PRE	Lat_a_PRE	SaO2_a_PRE	Hb_lab_PRE	Hct_lab_PRE	Glc_lab_PRE	Urea_lab_PRE	Crea_lab_PRE	Alb_lab_PRE	Na_lab_PRE	K_lab_PRE	Cl_lab_PRE	Ca_tot_lab_PRE	Pi_lab_PRE	Mg_lab_PRE	Body Temperature_END_END	HR_END	SAP_END	DAP_END	MAP_END	CVP_END	FiO2_a_END	pH_a_END	PCO2_a_END	PO2_a_END	Na_a_END	K_a_END	Cl_a_END	Ca_a_END	Ht_a_END	Glc_a_END	Lat_a_END	HbAO2_a_END	Hb_lab_END	Hct_lab_END	Glc_lab_END	Urea_lab_END	Crea_lab_END
VA5	4	45		7.46	40	98	142	4	109				0.9		11.8	37	119	21	0.7		142	4	109	7.5	4.8	1.86	36.3	69	139	70	93	6	30	7.47	40	56	137	4.2	106	1.1	33	117	0.8	90.5
SA6	2	40	21	7.46	41	58	137	3.7	106	1.1	31	153	1.4	93	10.9	33.7	191	35	1.1		137	3.8	102	8.2	3.2	2.32		85	140	50	0	6	21	7.46	43	82	140	3.6	105	1.1	28	156	1.3	96.3	9.8	30.5	153	31	1.1
BV17	2	20	36	7.36	49	83	135	4.4	107	1.1	32	136	1.1	95	10.1	34.2	107	22	0.8	2.4	138	3.9	107	7.7	3.3	2.05	36.5	96	151	53	85.6667	13	21	7.38	49	56	137	4.4	105	1.1	33	123	1	89.5	10.7	33.6	121
CG19	2	40	21	7.31	43	94	134	4.4	104	1.2	37	165	2.2	95.8	12.8	37.3	148	54	1.1	3.3	138	4.1	106	9	3.1	1.57	36.6	68	156	69	98	6		7.41	40	62	137	4.1	106	1.2	32	105	0.7	91.4	11.2	33.3	102	61	1.5
PG20	6	80	50	7.41	34	78	139	4.4	111	1	26	148	2.2	95	9	29.3	137	106	1	1.7	144	4.3	112	7.4		2.39	38	83	159	92	114.333	6	21	7.52	34	73	142	3.3	111	1.1	31	159	1.4	95.4	10.1	31.2	150
FR21	2	40	21	7.43	40	76	134	3.9	103	1.1	34	136	0.8	95	11.3	33.6	113	46	0.8	3.5	139	4.1	104	8.9	2.8	2.03	36.3	60	119	50	73	9	21	7.46	47	112	137	3.7	101	1.1	35	112	0.8	96.4	11.2	34.3	107	40	0.8
CE23	3	30	50	7.4	45	148	139	3.5	110	1.2	28	107	0.7	97	9.8	29.6	108	24	0.6		141	3.5	109	8.2	2.8	2.54	36.9	94	147	87	107	8	21	7.43	43	62	140	3.3	106	1.1	43	127	1	91.6
RE27	2	20	40	7.4	43	84	142	3.5	114	1.1	28	103	0.7	96.5	9.8	29.1	110	77	1.1	1.4	147	3.9	115	7.6	4	1.8	37.2	97	139	67	91	8	40	7.48	39	73	141	3.8	111	1.1	31	120	1	95.5	10.8	33	130	69	1
BL29	4	40		7.48	34	61	138	3.7	110	1.1	26	111	0.6	92.8	9.2	30.1	91	53	1.7	2.9	143	3.7	111	8.6	3.6	2.1	37.4	97	154	73	100	7	21	7.51	36	71	137	3.5	104	1.1	31	92	0.7	94.6	10.2	33.4	87	66	1.8
DO37	2	40		7.48	38	59	140	3.5	110	1.2	21	136	2.2	92.4	8.5	25.4	144	59	1.1		143	3.6	109	8.6	1.4	1.9	36.7	95	158	61	93.3333	2	21	7.46	41	72	140	4.2	109	1.1	25	210	0.7	94.6
SS39	2	20	35	7.43	39	94	142	3.3	115	1.08	22	135	0.7	96.8	8.3	25.5	153	51	0.4	2.8	144	3.9	112	8.1	4	1.96		50	176	91	119.333	13		7.45	45	91	142	4.4	109	1.2	27	194	1.2	95.9	8.5	26.6	197	46	0.4
[truncated: 17 more columns]
